# Supplementary material for: Linkage mapping of yeast cross protection connects gene expression variation to a higher-order organismal trait
Source: PLoS Genet. 2018 Apr 12;14(4):e1007335. doi: 10.1371/journal.pgen.1007335 (PMC5978988; doi:10.1371/journal.pgen.1007335)
Supplement: S1 Table — (XLSX) [file pgen.1007335.s006.xlsx]

## Sheet: Figure 1 Data
Peroxide Tolerance Scores
Strain	Mock Rep1	Mock Rep 2	Mock Rep 3	Mock Rep 4	EtOH Rep 1	EtOH Rep 2	EtOH Rep 3	EtOH Rep 4
S288c (lab; DBY8268)	5	5	5	4	4	3	3	2
YPS163 (oak)	5	5	5	5	17	19	16	18

## Sheet: Figure 2 Data
Peroxide Tolerance Scores
Strain	Mock Rep1	Mock Rep 2	EtOH Rep 1	EtOH Rep 2
YS.1.1	4	5	10	13
YS.2.2	6	7	7	9
YS.3.3	5	6	14	15
YS.4.4	12	12	10	15
YS.5.1	4	4	4	8
YS.6.1	4	5	14	14
YS.7.3	16	14	22	22
YS.8.2	16	14	21	20
YS.9.3	8	6	22	22
YS.10.3	4	5	16	14
YS.11.4	7	5	5	8
YS.12.1	4	4	3	3
YS.13.1	3	3	4	4
YS.14.2	4	3	3	5
YS.15.2	3	4	6	13
YS.16.3	5	6	6	8
YS.17.4	7	7	23	20
YS.18.4	22	19	23	22
YS.19.1	4	5	7	6
YS.20.1	7	6	19	19
YS.21.1	5	6	22	22
YS.22.2	9	8	22	22
YS.23.3	5	5	19	19
YS.24.4	5	6	21	17
YS.25.3	4	5	4	4
YS.26.4	4	5	7	10
YS.27.1	5	5	17	15
YS.28.2	22	15	22	22
YS.29.2	5	4	3	2
YS.30.3	4	5	14	10
YS.31.4	5	4	6	10
YS.33.1	3	3	3	3
YS.34.3	4	4	6	6
YS.37.2	9	8	22	18
YS.38.3	5	4	17	17
YS.39.4	5	8	17	16
YS.41.1	5	3	9	5
YS.44.2	5	5	20	17
YS.45.3	5	5	22	17
YS.46.3	4	3	5	2
YS.47.2	5	5	13	12
YS.48.4	5	3	8	9
YS.58.3	6	5	17	10
YS.59.1	5	5	9	10

## Sheet: Figure 3 Data
Peroxide Tolerance Scores for MOCK Treated Samples
	YPS163			UCC1			YLR225C			BUR2			ADY4			ECM22			BNA5			EST1			TOP3			THI7			FAR10			LIP2			VPS34			CSC1			ARV1			MAP1			ERF2
	MEAN	SD	N	MEAN	SD	N	MEAN	SD	N	MEAN	SD	N	MEAN	SD	N	MEAN	SD	N	MEAN	SD	N	MEAN	SD	N	MEAN	SD	N	MEAN	SD	N	MEAN	SD	N	MEAN	SD	N	MEAN	SD	N	MEAN	SD	N	MEAN	SD	N	MEAN	SD	N	MEAN
Statistics	5.42857	1.11897	35	5	0	2	4.5	0.707107	2	6	1.41421	2	4	0	2	6	1.41421	2	5.5	0.707107	2	11	1.41421	2	5	0	2	6.5	2.12132	2	9.5	0.707107	2	6.66667	0.57735	3	11.5	3.53553	2	5.5	2.12132	2	11	0	2	7	2.82843	2	14.5
Raw data	4			5			4			5			4			5			5			10			5			5			10			6			14			4			11			5			14
	5			5			5			7			4			7			6			12			5			8			9			7			9			7			11			9			15
	5																																	7
	4
	5
	5
	5
	5
	6
	5
	6
	6
	5
	8
	7
	6
	6
	5
	7
	6
	5
	4
	6
	6
	6
	5
	6
	5
	4
	4
	5
	5
	9
	5
	4
Peroxide Tolerance Scores for 5% ETHANOL Treated Samples
	YPS163			UCC1			YLR225C			BUR2			ADY4			ECM22			BNA5			EST1			TOP3			THI7			FAR10			LIP2			VPS34			CSC1			ARV1			MAP1			ERF2
	MEAN	SD	N	MEAN	SD	N	MEAN	SD	N	MEAN	SD	N	MEAN	SD	N	MEAN	SD	N	MEAN	SD	N	MEAN	SD	N	MEAN	SD	N	MEAN	SD	N	MEAN	SD	N	MEAN	SD	N	MEAN	SD	N	MEAN	SD	N	MEAN	SD	N	MEAN	SD	N	MEAN
Statistics	14.8571	1.86521	35	18.5	0.707107	2	17	2.82843	2	14	1.41421	2	13	0	2	15	2.82843	2	14	0	2	15.5	0.707107	2	8	1.41421	2	15	1.41421	2	15.5	0.707107	2	13.5	0.707107	2	17	4.24264	2	14	1.41421	2	14	1.41421	2	15	1.41421	2	16
Raw Data	13			19			15			15			13			13			14			16			7			14			15			14			20			15			15			14			18
	13			18			19			13			13			17			14			15			9			16			16			13			14			13			13			16			14
	11
	17
	14
	15
	13
	15
	16
	16
	16
	15
	16
	17
	15
	13
	15
	17
	18
	13
	14
	14
	14
	13
	13
	14
	15
	15
	14
	18
	18
	19
	14
	12
	15
[truncated: 62 more columns]

## Sheet: Figure 4 Data
Peroxide Tolerance Scores
Strain	Mock Rep1	Mock Rep 2	Mock Rep 3	Mock Rep 4	EtOH Rep 1	EtOH Rep 2	EtOH Rep 3	EtOH Rep 4
YPS163 (oak; JL16)	4	3	3	2	17	19	16	18
oak-lab hybrid (JL591)	5	4	3		17	16	16
hybrid HAP1oak (JL581)	5	5	3		15	19	17
hybrid HAP1lab (JL580)	4	4	3		5	5	4
hybrid TOP3oak (JL1106)	5	4	5	4	17	16	16	16
hybrid TOP3lab (JL1107)	4	5	5	5	14	13	14	14

## Sheet: FIgure 5 Data
Peroxide Tolerance Scores
Strain	Mock Rep 1	Mock Rep 2	Mock Rep 3	NaCl Rep 1	NaCl Rep 2	NaCl Rep 3	H2O2 Rep 1	H2O2 Rep 2	H2O2 Rep 3
YPS163 (oak; JL111)	5	6	7	17	18	22	16	17	19
YPS163 hap1∆ (JL140)	4	4	5	17	16	15	16	16	15

## Sheet: Figure 6 Data
Peroxide Tolerance Scores
Strain	Mock Rep 1	Mock Rep 2	Mock Rep 3	Mock Rep 4	Mock Rep 5	Mock Rep 6	EtOH Rep 1	EtOH Rep 2	EtOH Rep 3	EtOH Rep 4	EtOH Rep 5	EtOH Rep 6
YPS163 (oak; JL111)	9	5	4	4	5	5	14	12	15	18	18	19
YPS163 hap1∆ (JL140)	4	4	5	3	3	3	8	9	9	8	8	9
YPS163 HAP1lab (JL1069)	7	5	5				10	10	10
S288c (lab; JL505)	5	4	4	3	4	4	4	2	2	3	3	3
S288c HAP1oak (JL975)	3	4	4				3	5	6

## Sheet: Figure 7 Data
HAP1 Hotspot Traits	Lower Induction: S288c vs. YPS163	Hap1p ChIP Targets
Q0255	YAL056W	YAL039C
YAL028W	YAR071W	YBL044W
YAR073W	YBL015W	YBL045C
YBL030C	YBL022C	YBR015C
YBL038W	YBL029W	YBR016W
YBL043W	YBL043W	YBR083W
YBL093C	YBL047C	YCR061W
YBL099W	YBL058W	YDL173W
YBL111C	YBR001C	YDL174C
YBR044C	YBR013C	YDR233C
YBR059C	YBR016W	YDR234W
YBR062C	YBR026C	YDR490C
YBR085W	YBR045C	YDR492W
YBR120C	YBR046C	YDR529C
YBR146W	YBR047W	YDR543C
YBR161W	YBR056W	YDR544C
YBR163W	YBR068C	YDR545W
YBR182C-A	YBR117C	YEL024W
YBR183W	YBR126C	YEL025C
YBR192W	YBR139W	YEL033W
YBR200W	YBR145W	YEL034W
YBR201C-A	YBR149W	YEL035C
YBR203W	YBR182C-A	YEL036C
YBR242W	YBR196C	YEL038W
YBR264C	YBR214W	YEL039C
YBR268W	YBR219C	YER044C
YCL055W	YBR229C	YER048C
YCR005C	YBR284W	YER053C
YCR046C	YBR297W	YER141W
YCR048W	YCL018W	YER145C
YCR073C	YCL021W-A	YER146W
YCR089W	YCL027W	YER189W
YDL086C-A	YCL030C	YER190W
YDL086W	YCL035C	YFR033C
YDL089W	YCL038C	YGL001C
YDL093W	YCL040W	YGL055W
YDL100C	YCL042W	YGL056C
YDL110C	YCL043C	YGL160W
YDL124W	YCL057W	YGL161C
YDL133W	YCL064C	YGL187C
YDL174C	YCR004C	YGL191W
YDL178W	YCR005C	YGL193C
YDL193W	YCR088W	YGR035C
YDL210W	YCR098C	YGR049W
YDL236W	YDL072C	YGR060W
YDL244W	YDL076C	YGR088W
YDR004W	YDL085W	YGR110W
YDR011W	YDL124W	YGR175C
YDR013W	YDL126C	YGR176W
YDR044W	YDL194W	YGR183C
YDR047W	YDL204W	YGR234W
YDR119W-A	YDL223C	YGR248W
YDR175C	YDL244W	YGR264C
YDR186C	YDR001C	YGR266W
YDR213W	YDR009W	YGR296W
YDR216W	YDR022C	YHR001W-A
YDR232W	YDR032C	YHR007C
YDR261C	YDR042C	YHR051W
YDR270W	YDR074W	YHR091C
YDR275W	YDR077W	YHR190W
YDR297W	YDR100W	YIL155C
YDR322W	YDR106W	YIR002C
YDR323C	YDR170W-A	YIR003W
YDR337W	YDR171W	YJL048C
YDR345C	YDR174W	YJL100W
YDR347W	YDR182W-A	YJL101C
YDR375C	YDR216W	YJR047C
YDR384C	YDR263C	YJR048W
YDR437W	YDR273W	YJR104C
YDR453C	YDR275W	YJR105W
YDR462W	YDR277C	YKL019W
YDR471W	YDR342C	YKL020C
YDR492W	YDR343C	YKL051W
YDR493W	YDR353W	YKL052C
YDR502C	YDR379C-A	YKL096W-A
YDR511W	YDR380W	YKL097C
YDR518W	YDR391C	YKL182W
YDR529C	YDR451C	YKR040C
YDR538W	YDR452W	YKR042W
YDR544C	YDR453C	YKR046C
YEL001C	YDR461C-A	YKR047W
YEL020W-A	YDR470C	YLL033W
YEL024W	YDR481C	YLL034C
YEL034W	YDR506C	YLR056W
YEL038W	YDR513W	YLR108C
YEL039C	YDR516C	YLR109W
YEL044W	YEL031W	YLR112W
YEL047C	YEL041W	YLR139C
YEL050C	YER053C	YLR142W
YEL051W	YER054C	YLR153C
YEL066W	YER062C	YLR154C
YEL071W	YER096W	YLR205C
YER011W	YER097W	YLR206W
YER014W	YER104W	YLR213C
YER043C	YER116C	YLR214W
YER044C	YER142C	YLR255C
YER053C	YER143W	YLR256W
YER053C-A	YER177W	YLR256W-A
YER058W	YFL014W	YLR395C
YER081W	YFL021W	YLR463C
YER096W	YFL052W	YLR465C
YER141W	YFL058W	YLR467W
YER142C	YFR015C	YML007W
YFL036W	YFR017C	YML008C
YFL058W	YFR050C	YML028W
YFR015C	YFR053C	YML054C
YFR018C	YGL009C	YML075C
YFR022W	YGL062W	YML076C
YFR033C	YGL074C	YML126C
YFR038W	YGL125W	YMR015C
YGL001C	YGL156W	YMR037C
YGL022W	YGL179C	YMR056C
YGL039W	YGL206C	YMR070W
YGL040C	YGL208W	YMR134W
YGL055W	YGL229C	YMR145C
YGL056C	YGR008C	YMR201C
YGL068W	YGR019W	YMR202W
YGL101W	YGR088W	YMR220W
YGL122C	YGR092W	YMR251W-A
YGL144C	YGR097W	YMR256C
YGL157W	YGR204C-A	YMR282C
YGL160W	YGR233C	YNL052W
YGL187C	YGR234W	YNL111C
YGL188C	YGR244C	YNL155W
YGL191W	YGR255C	YNL156C
YGL236C	YGR258C	YNL231C
YGR028W	YGR281W	YNL337W
YGR041W	YGR295C	YNL338W
YGR049W	YHL014C	YNL339C
YGR052W	YHL021C	YNR019W
YGR060W	YHL024W	YNR041C
YGR076C	YHL030W	YNR043W
YGR084C	YHR001W	YNR060W
YGR088W	YHR007C-A	YOL027C
YGR097W	YHR008C	YOL028C
YGR143W	YHR016C	YOL113W
YGR182C	YHR018C	YOL114C
YGR183C	YHR027C	YOR018W
YGR202C	YHR028C	YOR064C
YGR223C	YHR033W	YOR065W
YGR234W	YHR037W	YOR317W
YGR257C	YHR043C	YOR348C
YGR266W	YHR044C	YOR349W
YGR281W	YHR069C-A	YOR356W
YHL004W	YHR087W	YPL028W
YHL049C	YHR104W	YPL218W
YHR001W	YHR136C	YPL231W
YHR001W-A	YHR137C-A	YPR063C
YHR005C-A	YHR137W	YPR064W
YHR007C	YHR157W	YPR065W
YHR007C-A	YHR208W	YPR151C
YHR008C	YHR209W
YHR039C	YHR215W
YHR048W	YIL009C-A
YHR051W	YIL050W
YHR072W	YIL071W-A
YHR075C	YIL074C
YHR109W	YIL125W
YHR116W	YIL136W
YHR131C	YIL155C
YHR137W	YIL160C
YHR155W	YIR007W
YHR179W	YIR038C
YHR190W	YJL079C
YHR202W	YJL089W
YHR216W	YJL101C
YHR218W	YJL116C
YIL001W	YJL132W
YIL031W	YJL135W
YIL037C	YJL153C
YIL066C	YJL157C
YIL070C	YJL159W
YIL093C	YJL164C
YIL111W	YJL216C
YIL157C	YJR010W
YIL173W	YJR045C
YIR007W	YJR061W
YIR029W	YJR065C
YJL044C	YJR073C
YJL048C	YJR109C
YJL062W-A	YJR156C
YJL100W	YKL035W
YJL101C	YKL047W
YJL107C	YKL086W
YJL143W	YKL093W
YJL166W	YKL096W
YJL167W	YKL103C
YJL180C	YKL120W
YJL198W	YKL129C
YJL222W	YKL136W
YJR010W	YKL169C
YJR023C	YKL210W
YJR042W	YKR001C
YJR047C	YKR005C
YJR048W	YKR018C
YJR091C	YKR049C
YJR101W	YKR058W
YJR104C	YKR076W
YJR105W	YKR077W
YJR110W	YLL026W
YJR116W	YLL039C
YJR121W	YLL040C
YJR124C	YLR024C
YJR126C	YLR142W
YJR150C	YLR258W
YJR156C	YLR267W
YKL008C	YLR273C
YKL020C	YLR299W
YKL031W	YLR343W
YKL038W	YLR348C
YKL072W	YLR354C
YKL080W	YLR374C
YKL109W	YLR438W
YKL150W	YLR450W
YKL167C	YML004C
YKL170W	YML028W
YKL182W	YML054C
YKR046C	YML059C
YKR047W	YML100W
YKR069W	YMR031C
YLL012W	YMR090W
YLL013C	YMR092C
YLL055W	YMR105C
YLL058W	YMR122W-A
YLR034C	YMR169C
YLR038C	YMR170C
YLR050C	YMR195W
YLR069C	YMR250W
YLR092W	YMR276W
YLR100W	YMR291W
YLR141W	YMR315W
YLR153C	YNL015W
YLR154C	YNL028W
YLR168C	YNL036W
YLR169W	YNL073W
YLR199C	YNL104C
YLR205C	YNL109W
YLR214W	YNL134C
YLR225C	YNL145W
YLR228C	YNL160W
YLR231C	YNL171C
YLR237W	YNL200C
YLR241W	YNL208W
YLR244C	YNL237W
YLR245C	YNL241C
YLR246W	YNL243W
YLR248W	YNL274C
YLR250W	YNL277W
YLR253W	YNL277W-A
YLR255C	YNL287W
YLR256W	YNL289W
YLR265C	YNL332W
YLR272C	YNR044W
YLR275W	YOL024W
YLR281C	YOL052C-A
YLR287C	YOL075C
YLR300W	YOL082W
YLR312W-A	YOL085W-A
YLR326W	YOL157C
YLR380W	YOR020W-A
YLR395C	YOR032C
YLR413W	YOR086C
YLR425W	YOR087W
YLR432W	YOR120W
YLR446W	YOR124C
YLR450W	YOR125C
YLR452C	YOR134W
YLR464W	YOR152C
YLR466C-B	YOR155C
YML008C	YOR157C
YML021C	YOR162C
YML047C	YOR163W
YML050W	YOR176W
YML054C	YOR185C
YML054C-A	YOR186W
YML057W	YOR226C
YML058W-A	YOR227W
YML075C	YOR285W
YML081W	YOR317W
YML101C	YOR321W
YML120C	YOR345C
YML125C	YOR347C
YML126C	YOR348C
YMR009W	YOR375C
YMR015C	YOR377W
YMR016C	YOR381W-A
YMR024W	YOR382W
YMR038C	YOR383C
YMR070W	YPL004C
YMR080C	YPL006W
YMR102C	YPL019C
YMR110C	YPL092W
YMR134W	YPL110C
YMR145C	YPL111W
YMR171C	YPL113C
YMR177W	YPL136W
YMR184W	YPL154C
YMR188C	YPL171C
YMR193W	YPL186C
YMR202W	YPL230W
YMR208W	YPL240C
YMR214W	YPL265W
YMR220W	YPR002W
YMR232W	YPR030W
YMR256C	YPR036W-A
YMR286W	YPR151C
YMR298W	YPR160W
YMR302C	YPR160W-A
YNL014W	YPR184W
YNL018C
YNL052W
YNL100W
YNL111C
YNL124W
YNL155W
YNL156C
YNL208W
YNL222W
YNL279W
YNL280C
YNL315C
YNL332W
YNR007C
YNR017W
YNR019W
YNR026C
YNR036C
YNR040W
YNR041C
YNR043W
YNR073C
YNR074C
YOL026C
YOL033W
YOL059W
YOL113W
YOR010C
YOR037W
YOR049C
YOR065W
YOR066W
YOR158W
YOR171C
YOR187W
YOR197W
YOR201C
YOR229W
YOR230W
YOR237W
YOR241W
YOR303W
YOR316C-A
YOR317W
YOR321W
YOR334W
YOR348C
YOR356W
YOR377W
YOR378W
YOR387C
YPL013C
YPL028W
YPL189C-A
YPL215W
YPL231W
YPL252C
YPL257W
YPR010C-A
YPR065W
YPR124W
YPR150W
YPR151C
YPR152C
YPR191W
YPR193C
YPR202W

## Sheet: Figure 8 Data
Peroxide Tolerance Scores
Strain	Mock Rep1	Mock Rep 2	Mock Rep 3	EtOH Rep 1	EtOH Rep 2	EtOH Rep 3
YPS163 (oak; JL111)	5	6	6	15	17	17
YPS163 ctt1∆ (JL143)	5	5	6	6	6	7

## Sheet: Figure 9 Data
Fold Induction of CTT1
Strain	Rep 1	Rep 2	Rep 3
S288c (lab; JL505)	22.86	15.1	11.57
YPS163 (oak; JL111)	33.15	44.28	42.93
YPS163 hap1∆ (JL140)	10.93	9.12	2.3
hybrid HAP1oak (JL581)	14.2	21.86	30.16
hybrid HAP1lab (JL580)	3.18	5.1	8.48
Peroxidase Activity (U/mg)
Strain	Mock Rep1	Mock Rep 2	Mock Rep 3	Mock Rep 4	EtOH Rep 1	EtOH Rep 2	EtOH Rep 3	EtOH Rep 4
S288c (lab; JL505)	0.06406	0.362	0.107	0.106	0.040612	0.1	0.137	0.047
YPS163 ctt1∆ (JL143)	0.115183	0.053	0.055	0.058	0.098922	0.051	0.155	0.05
YPS163 (oak; JL111)	0.034479	0.069	0.037	0.049	2.16239	2.336	2.537	2.214
YPS163 hap1∆ (JL140)	0.100326	0.2	0.046	0.016	1.05505	2.173	0.523	1.46
hybrid HAP1oak (JL581)	0.047408	0.022	0.202	0.062	1.07615	1.105	1.19	0.598
hybrid HAP1lab (JL580)	0.258349	0.082	0.086	0.074	0.043936	0.055	0.103	0.051

## Sheet: S3 Figure Data
Peroxide Tolerance Scores
Strain	HAP1 allele	TOP3 allele	Mock Rep1	Mock Rep 2	EtOH Rep 1	EtOH Rep 2
YS.1.1	YPS163	YPS163	4	5	10	13
YS.2.2	YPS163	YPS163	6	7	7	9
YS.3.3	YPS163	YPS163	5	6	14	15
YS.4.4	S288c	S288C	12	12	10	15
YS.5.1	S288c	S288C	4	4	4	8
YS.6.1	S288c	YPS163	4	5	14	14
YS.7.3	YPS163	YPS163	16	14	22	22
YS.8.2	YPS163	YPS163	16	14	21	20
YS.9.3	YPS163	YPS163	8	6	22	22
YS.10.3	YPS163	YPS163	4	5	16	14
YS.11.4	S288c	S288C	7	5	5	8
YS.12.1	S288c	YPS163	4	4	3	3
YS.13.1	S288c	S288C	3	3	4	4
YS.14.2	S288c	S288C	4	3	3	5
YS.16.3	YPS163	YPS163	5	6	6	8
YS.17.4	S288c	YPS163	7	7	23	20
YS.18.4	S288c	S288C	22	19	23	22
YS.19.1	YPS163	YPS163	4	5	7	6
YS.20.1	YPS163	YPS163	7	6	19	19
YS.21.1	YPS163	YPS163	5	6	22	22
YS.22.2	YPS163	YPS163	9	8	22	22
YS.23.3	YPS163	YPS163	5	5	19	19
YS.24.4	S288c	YPS163	5	6	21	17
YS.25.3	S288c	S288C	4	5	4	4
YS.26.4	YPS163	YPS163	4	5	7	10
YS.27.1	YPS163	YPS163	5	5	17	15
YS.28.2	YPS163	YPS163	22	15	22	22
YS.29.2	S288c	S288C	5	4	3	2
YS.30.3	YPS163	YPS163	4	5	14	10
YS.31.4	S288c	S288C	5	4	6	10
YS.33.1	S288c	S288C	3	3	3	3
YS.34.3	S288c	S288C	4	4	6	6
YS.37.2	YPS163	YPS163	9	8	22	18
YS.38.3	YPS163	YPS163	5	4	17	17
YS.39.4	YPS163	YPS163	5	8	17	16
YS.41.1	YPS163	YPS163	5	3	9	5
YS.44.2	YPS163	YPS163	5	5	20	17
YS.45.3	YPS163	YPS163	5	5	22	17
YS.46.3	YPS163	S288C	4	3	5	2
YS.47.2	YPS163	YPS163	5	5	13	12
YS.48.4	YPS163	YPS163	5	3	8	9
YS.58.3	YPS163	YPS163	6	5	17	10
YS.59.1	YPS163	YPS163	5	5	9	10

[truncated: 2 more sheets: S4 Figure Data,  S5 Figure Data]
