# Supplementary material for: Linkage mapping of yeast cross protection connects gene expression variation to a higher-order organismal trait
Source: PLoS Genet. 2018 Apr 12;14(4):e1007335. doi: 10.1371/journal.pgen.1007335 (PMC5978988; doi:10.1371/journal.pgen.1007335)
Supplement: S2 Table — (XLSX) [file pgen.1007335.s007.xlsx]

## Sheet: Strain List
Strain Name	Other Aliases	Background	Group	Genotype	Source	Ploidy
DBY8268	JL1	S288c derivative	Lab	S288C derivative (ura3-52/ura3D-1 ho/ho GAL2/GAL2)	David Botstein	diploid
JL505		DBY8268	Lab	MATa ho GAL2 ura3-52 or ura3-Δ	this study	haploid
JL506		DBY8268	Lab	MATα ho GAL2 ura3-52 or ura3-Δ	this study	haploid
JL533		DBY8268	Lab	MATa ho GAL2 ura3-52 or ura3-Δ hap1Δ::KanMX	this study	haploid
JL949		DBY8268	Lab	MATa ho GAL2 ura3-52 or ura3-Δ hap1Δ::URA3MX	this study	haploid
JL975		DBY8268	Lab	MATa ho GAL2 ura3-52 or ura3-Δ HAP1YPS163	this study	haploid
JL1032		DBY8268	Lab	MATa ho GAL2 ura3-52 or ura3-Δ hap1 KanMX	this study	haploid
BY4742	JL4	S288c derivative	Lab	S288C derivative (MATα ho his3Δ1 leu2Δ0 lys2Δ0 ura3Δ0)	Open Biosystems (Dharmacon)	haploid
JL1121		BY4742	Lab	MATa ho his3Δ1 leu2Δ0 lys2Δ0 ura3Δ0 top3Δ::KanMX	this study	haploid
YPS163	JL16	wild strain, oak exudate isolate	Oak		Paul Sniegowski	diploid
JL111	YPS163-1	YPS163	Oak	YPS163 derivative (MATa hoΔ::HygMX)	Lewis et al. 2010. Genetics 186: 1197-1205	haploid
JL112	AGY339	YPS163	Oak	MATα hoΔ::hygMX	Audrey Gasch	haploid
JL140	AGY397	YPS163	Oak	MATa hoΔ::HygMX hap1Δ::KanMX	Lewis et al. 2010. Genetics 186: 1197-1205	haploid
JL143	AGY413	YPS163	Oak	MATa hoΔ::HygMX ctt1Δ::KanMX	Lewis et al. 2010. Genetics 186: 1197-1205	haploid
JL1043		YPS163	Oak	MATa hoΔ::HygMX ndl1Δ::KanMX	this study	haploid
JL1044		YPS163	Oak	MATa hoΔ::HygMX ady4Δ::KanMX	this study	haploid
JL1045		YPS163	Oak	MATa hoΔ::HygMX ecm22Δ::KanMX	this study	haploid
JL1046		YPS163	Oak	MATa hoΔ::HygMX bna5Δ::KanMX	this study	haploid
JL1047		YPS163	Oak	MATa hoΔ::HygMX est1Δ::KanMX	this study	haploid
JL1048		YPS163	Oak	MATa hoΔ::HygMX lip2Δ::KanMX	this study	haploid
JL1049		YPS163	Oak	MATa hoΔ::HygMX ssp120Δ::KanMX	this study	haploid
JL1052		YPS163	Oak	MATa hoΔ::HygMX mcp2Δ::KanMX	this study	haploid
JL1053		YPS163	Oak	MATa hoΔ::HygMX lcb5Δ::KanMX	this study	haploid
JL1054		YPS163	Oak	MATa hoΔ::HygMX dcs1Δ::KanMX	this study	haploid
JL1055		YPS163	Oak	MATa hoΔ::HygMX cmg1Δ::KanMX	this study	haploid
JL1056		YPS163	Oak	MATa hoΔ::HygMX red1Δ::KanMX	this study	haploid
JL1057		YPS163	Oak	MATa hoΔ::HygMX thi7Δ::KanMX	this study	haploid
JL1058		YPS163	Oak	MATa hoΔ::HygMX pdr8Δ::KanMX	this study	haploid
JL1059		YPS163	Oak	MATa hoΔ::HygMX bop2Δ::KanMX	this study	haploid
JL1060		YPS163	Oak	MATa hoΔ::HygMX ucc1Δ::KanMX	this study	haploid
JL1061		YPS163	Oak	MATa hoΔ::HygMX sym1Δ::KanMX	this study	haploid
JL1062		YPS163	Oak	MATa hoΔ::HygMX rck2Δ::KanMX	this study	haploid
JL1063		YPS163	Oak	MATa hoΔ::HygMX csc1Δ::KanMX	this study	haploid
JL1064		YPS163	Oak	MATa hoΔ::HygMX ypt6Δ::KanMX	this study	haploid
JL1065		YPS163	Oak	MATa hoΔ::HygMX rps28bΔ::KanMX	this study	haploid
JL1066		YPS163	Oak	MATa hoΔ::HygMX top3Δ::KanMX	this study	haploid
JL1067		YPS163	Oak	MATa hoΔ::HygMX nej1Δ::KanMX	this study	haploid
JL1068		YPS163	Oak	MATa hoΔ::HygMX ylr257wΔ::KanMX	this study	haploid
JL1069		YPS163	Oak	MATa hoΔ::HygMX HAP1S288c KanMX	this study	haploid
JL1070		YPS163	Oak	MATa hoΔ::HygMX sec22Δ::KanMX	this study	haploid
JL1071		YPS163	Oak	MATa hoΔ::HygMX ylr225cΔ::KanMX	this study	haploid
JL1072		YPS163	Oak	MATa hoΔ::HygMX far10Δ::KanMX	this study	haploid
JL1073		YPS163	Oak	MATa hoΔ::HygMX gsy2Δ::KanMX	this study	haploid
JL1074		YPS163	Oak	MATa hoΔ::HygMX arv1Δ::KanMX	this study	haploid
JL1075		YPS163	Oak	MATa hoΔ::HygMX map1Δ::KanMX	this study	haploid
JL1076		YPS163	Oak	MATa hoΔ::HygMX bur2Δ::KanMX	this study	haploid
JL1077		YPS163	Oak	MATa hoΔ::HygMX irc20Δ::KanMX	this study	haploid
JL1078		YPS163	Oak	MATa hoΔ::HygMX erf2Δ::KanMX	this study	haploid
JL1102		YPS163	Oak	MATa hoΔ::HygMX vps34Δ::KanMX	this study	haploid
JL1120		YPS163	Oak	MATa hoΔ::HygMX tma7Δ::KanMX	this study	haploid
JL591		S288c-YPS163	hybrid	MATa/MATα hoΔ::HygMX/ho URA3/ura3Δ	this study	diploid
JL580		HAP1S288c hemizygote	hybrid	MATa/MATα hoΔ::HygMX/ho URA3/ura3Δ hap1YPS163Δ::KanMX/hap1S288c	this study	diploid
JL581		HAP1YPS163 hemizygote	hybrid	MATa/MATα ho/hoΔ::HygMX ura3Δ/URA3 hap1S288cΔ::KanMX/HAP1YPS163	this study	diploid
JL1106		TOP3S288c hemizygote	hybrid	MATa/MATα hoΔ::HygMX/ho URA3/ura3Δ top3YPS163Δ::KanMX/TOP3S288c	this study	diploid
JL1107		TOP3YPS163 hemizygote	hybrid	MATa/MATα ho/hoΔ::HygMX ura3Δ/URA3 top3S288cΔ::KanMX/TOP3YPS163	this study	diploid
YJM627	ATCC 9763, JL383	segregant of Y55, wine grape isolate	Lab		John McCusker	diploid
YJM1129	NRRL y-567, JL889	distillery fermentation isolate	Fermentation		John McCusker	diploid
YPS1000	JL414	wild oak isolate	Oak		Paul Sniegowski	diploid
JL1103		YPS1000	Oak	MATa/MATα hap1Δ::KanMX/hap1Δ::KanMX	this study	diploid
Y10	NRRL Y-7567, JL474	wild coconut isolate	Coconut		Cletus Kurtzman	diploid
JL1118		Y10	Coconut	MATa/MATα hap1Δ::KanMX/hap1Δ::KanMX	this study	diploid
M22	JL12	wild vineyard isolate	Vineyard		Robert Mortimer	diploid
JL123	AGY0366	M22	Vineyard	MATa hoΔ::HygMX	Audrey Gasch	haploid
JL532		M22	Vineyard	MATa hoΔ::HygMX hap1Δ::KanMX	this study	haploid
