# Supplementary material for: Linkage mapping of yeast cross protection connects gene expression variation to a higher-order organismal trait
Source: PLoS Genet. 2018 Apr 12;14(4):e1007335. doi: 10.1371/journal.pgen.1007335 (PMC5978988; doi:10.1371/journal.pgen.1007335)
Supplement: S3 Table — (XLSX) [file pgen.1007335.s008.xlsx]

## Sheet: Primer List
Primer	Sequence	Notes
ADY4 down R	TCACCCAGCCAGTTTCTTTA	Anneals approximately 500 bp downstream of ADY4 stop codon. Paired with ADY4 up F to amplify ady4::KanMX.
ADY4 up F	GTTCGAATCCCTTAGCTCTCA	Anneals approximately 500 bp upstream of ADY4 start codon. Paired with ADY4 down R to amplify ady4::KanMX.
ARV1 down R	TTTGCCACAGATCATTTGCC	Anneals approximately 500 bp downstream of ARV1 stop codon. Paired with ARV1 up F to amplify arv1::KanMX.
ARV1 up F	TATATTAGCGCACCATTGGGG	Anneals approximately 500 bp upstream of ARV1 start codon. Paired with ARV1 down R to amplify arv1::KanMX.
BNA5 down R	ACGGTCGCGTTGCTTTTAAA	Anneals approximately 500 bp downstream of BNA5 stop codon. Paired with BNA5 up F to amplify bna5::KanMX.
BNA5 up F	AAAATTGTCTCCGCTCCCAGA	Anneals approximately 500 bp upstream of BNA5 start codon. Paired with BNA5 down R to amplify bna5::KanMX.
BUR2 down R	CGAAGCATCATCTGAAATGG	Anneals approximately 500 bp downstream of BUR2 stop codon. Paired with BUR2 up F to amplify bur2::KanMX.
BUR2 up F	TTCCTTAACGGGGGCAAAT	Anneals approximately 500 bp upstream of BUR2 start codon. Paired with BUR2 down R to amplify bur2::KanMX.
CSC1 down R	GCAATCATGCGCAATACCA	Anneals approximately 500 bp downstream of CSC1 stop codon. Paired with CSC1 up F to amplify csc1::KanMX.
CSC1 up F	CAGAATAGATCCCAATGGTGC	Anneals approximately 500 bp upstream of CSC1 start codon. Paired with CSC1 down R to amplify csc1::KanMX.
CTT1_ORF_qPCR_F	CCACTAGACTTCGAACAGCC	qPCR primers used to amplify 214-bp in the 3' end of CTT1 when paired with CTT1_ORF_qPCR_R.
CTT1_ORF_qPCR_R	CAAGGTCAACAGGTTCCCAA	qPCR primers used to amplify 214-bp in the 3' end of CTT1 when paired with CTT1_ORF_qPCR_F.
ECM22 down R	ATGCCCACTATTAGTGCCTTT	Anneals approximately 500 bp downstream of ECM22 stop codon. Paired with ECM22 up F to amplify ecm22::KanMX.
ECM22 up F	CGCCAAATCATAAGAGCTTCA	Anneals approximately 500 bp upstream of ECM22 start codon. Paired with ECM22 down R to amplify ecm22::KanMX.
ERV25_qPCR_F	AGTGGAGTTGCGTAGAGTGG	qPCR primers used to amplify 181-bp in the 3' end of ERV25 when paired with ERV25_qPCR_R.
ERV25_qPCR_R	CAAATAGTTGACTTGCCAAACA	qPCR primers used to amplify 181-bp in the 3' end of ERV25 when paired with ERV25_qPCR_F.
EST1 down R	ACAATCGCTCCACGCATCTA	Anneals approximately 500 bp downstream of EST1 stop codon. Paired with EST1 up F to amplify est1::KanMX.
EST1 up F	ACCCATGCGAATCATGGCT	Anneals approximately 500 bp upstream of EST1 start codon. Paired with EST1 down R to amplify est1::KanMX.
FAR10 down R	TTGAGCAGGCCACTATCAGAA	Anneals approximately 500 bp downstream of FAR10 stop codon. Paired with FAR10 up F to amplify far10::KanMX.
FAR10 up F	TCATTTAATGGCTCTCTGCAC	Anneals approximately 500 bp upstream of FAR10 start codon. Paired with FAR10 down R to amplify far10::KanMX.
GSY2 down R	TATGCCAGGAATGCCAGGTAT	Anneals approximately 500 bp downstream of GSY2 stop codon. Paired with GSY2 up F to amplify gsy2::KanMX.
GSY2 up F	TCATTTTCGATTTTCCGGCAC	Anneals approximately 500 bp upstream of GSY2 start codon. Paired with GSY2 down R to amplify gsy2::KanMX.
HAP1 3' end R	TCACTCCCATATTGGAAAATCTGC	Anneals at the last 24nt of HAP1 gene, including stop codon. Paired with HAP1 int 3'F to yield 570 bp product in YPS163 HAP1 or 6.5 kb product for S288c HAP1.
HAP1 CHK up F	TGCGGAATAGTTCATGATACG	Anneals 1091 bp upstream of the HAP1 start codon. Paired with KanB long to verify insertion of KanMX into HAP1. Also used to amplify HAP1 promoters for sequence analysis.
HAP1 down R	TTCGTCTCTAGTGATAACTGATAAG	Anneals 1572 bp downstream of the HAP1 stop codon (489 bp upstream of YLR257W, next gene downstream from HAP1). Paired with HAP1 up F to amplify YPS163 hap1∆KanMX or YPS163 HAP1.
HAP1 int 3' F	CTATTATCGTCATTTTCCATGAACC	Anneals 570 nt from 3' end of HAP1 gene.
HAP1 int 5' R	ATCTTGGACGAATCTGAAGACATG	Anneals 134 nt from HAP1 start codon, inside HAP1 gene. Paired with HAP1 chk up F to yield 1.25 kb product for sequence analysis of HAP1 promoter.
HAP1 internal CHK F	TGAAAGGTGACCCGTACCTAA	Anneals 728 bp downstream of the HAP1 start codon. When paired with HAP1 internal CHK R, amplifies a 1.68 kb region internal to the HAP1 ORF. Used for validating S288c HAP1 repair.
HAP1 internal CHK R	TTCTTAGTAGTCGAGGGCTCC	Anneals 2123 bp upstream of the HAP1 stop codon. When paired with HAP1 internal CHK F, amplifies a 1.68 kb region internal to the HAP1 ORF. Used for validating S288c HAP1 repair.
HAP1 TY kan F	AACTTTAATGGGCTAATGATAAATC	Anneals 227 nt upstream of HAP1 stop codon. Paired with HAP1 Ty Kan R to amplify 3' end of HAP1+TY element+KanMX from JL1032. Used to move S288c HAP1 TY element into YPS163 HAP1.
HAP1 TY kan R	ATTATTATCATACTGACGTACCCC	Anneals 177 nt downstream of KanMX in JL1032. Paired with HAP1 Ty Kan F to amplify 3' end of HAP1+TY element+KanMX from JL1032. Used to move S288c HAP1 TY element into YPS163 HAP1.
HAP1 up F	GTCTAAACGATACAATCCTCGTTCC	Anneals 498 bp upstream of the HAP1 start codon. Paired with HAP1 down R to amplify YPS163 hap1∆KanMX or YPS163 HAP1.
IRC20 down R	ATGGATTTATCGCCAGCACA	Anneals approximately 500 bp downstream of IRC20 stop codon. Paired with IRC20 up F to amplify irc20::KanMX.
IRC20 up F	TTTTGGATCGTAGTGGCTCTT	Anneals approximately 500 bp upstream of IRC20 start codon. Paired with IRC20 down R to amplify irc20::KanMX.
kanB	CTGCAGCGAGGAGCCGTAAT	Primer common to MX module, from Winzeler et al. 1999. Science. 285: 901-906. Paired with HAP1 CHK up F to verify insertion of KanMX into HAP1.
LIP2 down R	GTTGGAAAGGGACCATATGTT	Anneals approximately 500 bp downstream of LIP2 stop codon. Paired with LIP2 up F to amplify lip2::KanMX.
LIP2 up F	TCAACCAATAATCCCAGGTTC	Anneals approximately 500 bp upstream of LIP2 start codon. Paired with LIP2 down R to amplify lip2::KanMX.
MAP1 down R	TGCTATGTCTGCGATGATTCT	Anneals approximately 500 bp downstream of MAP1 stop codon. Paired with MAP1 up F to amplify map1::KanMX.
MAP1 up F	CGATGTTATCTTCACTGGTGC	Anneals approximately 500 bp upstream of MAP1 start codon. Paired with MAP1 down R to amplify map1::KanMX.
MCP2 down R	TCTTGAGAGCCAACAACAAAA	Anneals approximately 500 bp downstream of MCP2 stop codon. Paired with MCP2 up F to amplify mcp2::KanMX.
MCP2 up F	ATAGACTTTCGGCAGAGAGCA	Anneals approximately 500 bp upstream of MCP2 start codon. Paired with MCP2 down R to amplify mcp2::KanMX.
NDL1 down R	CGTAGCATTGATGCTGCTTT	Anneals approximately 500 bp downstream of NDL1 stop codon. Paired with NDL1 up F to amplify ndl1::KanMX.
NDL1 up F	CATACAATGCTCTGGGTTTCG	Anneals approximately 500 bp upstream of NDL1 start codon. Paired with NDL1 down R to amplify ndl1::KanMX.
RCK2 down R	ACTCGAGGAAGCGAAAAAAT	Anneals approximately 500 bp downstream of RCK2 stop codon. Paired with RCK2 up F to amplify rck2::KanMX.
RCK2 up F	AAAAGAGCCACTACGATCCAA	Anneals approximately 500 bp upstream of RCK2 start codon. Paired with RCK2 down R to amplify rck2::KanMX.
SSP120 down R	CATTCGTAGTTTTGGGCCTT	Anneals approximately 500 bp downstream of SSP120 stop codon. Paired with SSP120 up F to amplify ssp120::KanMX.
SSP120 up F	TGTCTTCTGCGGAATTGAGA	Anneals approximately 500 bp upstream of SSP120 start codon. Paired with SSP120 down R to amplify ssp120::KanMX.
SYM1 down R	TGTTCCTCGGGTCTATGTTTT	Anneals approximately 500 bp downstream of SYM1 stop codon. Paired with SYM1 up F to amplify sym1::KanMX.
SYM1 up F	TCCCGAGAAATTCAAAAATGG	Anneals approximately 500 bp upstream of SYM1 start codon. Paired with SYM1 down R to amplify sym1::KanMX.
TEF promoter forward	CCTTGACAGTCTTGACGTGC	Primer common to TEF promoter of MX modules, from Goldstein and McCusker. 1999. Yeast. 15:1541-1553. Paired with TEF terminator reverse to swap URA3MX for KanMX in HAP1.
TEF terminator reverse	CGCACTTAACTTCGCATCTG	Primer common to TEF terminator of MX modules, from Goldstein and McCusker. 1999. Yeast. 15:1541-1553. Paired with TEF promoter forward to swap URA3MX for KanMX in HAP1.
TOP3 down R	TGAAATGGTAAAGCTTCCCG	Anneals approximately 500 bp downstream of TOP3 stop codon. Paired with TOP3 up F to amplify top3::KanMX.
TOP3 up F	CGGAATCATTTATGCGTTCG	Anneals approximately 500 bp upstream of TOP3 start codon. Paired with TOP3 down R to amplify top3::KanMX.
Ty kan ins F	TATAAATAGAAAGGGACATATTTTTATTATTATTATTTTAGTTATTTAGCATGTGACATGGAGGCCCAGAATA	Anneals to 5' end of MX cassette. Paired with Ty kan ins R to amplify KanMX for insertion downstream of S288c HAP1 (inserts KanMX 117 nt downstream of HAP1 TY element).
Ty kan ins R	CTTCTTCAACCTCCAATTATTATTCGATCATTACAATTCACCGATAAAATAACATCAGTATAGCGACCAGCATTCA	Anneals to 3' end of MX cassette. Paired with Ty kan ins F to amplify KanMX for insertion downstream of S288c HAP1 (inserts KanMX 117 nt downstream of HAP1 TY element).
Ty R	AATGTGTGGGTGTTGAGATAATTG	Anneals 305 nt from 5' end of Ty element (in HAP1 gene). Paired with HAP1 int 3'F to yield 856 bp product for S288c HAP1 (no product for YPS163 or other wild strains lacking the TY element).
UCC1 down R	CAACAAAAGAATATGGCAGCA	Anneals approximately 500 bp downstream of UCC1 stop codon. Paired with UCC1 up F to amplify ucc1::KanMX.
UCC1 up F	GCAGGGCAACCTTTAGAGATT	Anneals approximately 500 bp upstream of UCC1 start codon. Paired with UCC1 down R to amplify ucc1::KanMX.
VPS34 down R	AATTGAGAACGAAAGCAAAGC	Anneals approximately 500 bp downstream of VPS34 stop codon. Paired with VPS34 up F to amplify vsp34::KanMX.
VPS34 up F	CATTTATTGTTGCAGTGCCC	Anneals approximately 500 bp upstream of VPS34 start codon. Paired with VPS34 down R to amplify vsp34::KanMX.
YLR225C down R	TCCCCTGGAACTGAAAGCTAT	Anneals approximately 500 bp downstream of YLR225C stop codon. Paired with YLR225C up F to amplify ylr225c::KanMX.
YLR225C up F	TGCTCGTTGGTTTTGGTACA	Anneals approximately 500 bp upstream of YLR225C start codon. Paired with YLR225C down R to amplify ylr225c::KanMX.
YLR257W down R	ATCGTGCCGGAAAATCGAAA	Anneals approximately 500 bp downstream of YLR257W stop codon. Paired with YLR257W up F to amplify ylr257w::KanMX.
YLR257W up F	ATTAATACGGCACTGCAAGGC	Anneals approximately 500 bp upstream of YLR257W start codon. Paired with YLR257W down R to amplify ylr257w::KanMX.
