# Supplementary material for: Linkage mapping of yeast cross protection connects gene expression variation to a higher-order organismal trait
Source: PLoS Genet. 2018 Apr 12;14(4):e1007335. doi: 10.1371/journal.pgen.1007335 (PMC5978988; doi:10.1371/journal.pgen.1007335)
Supplement: S4 Table — The “Strain” heading for column 1 denotes strain labels for the parental strains (Y = YPS163, S = S288c) and each segregant. Subsequent columns represent genotypes at each marker (Row heading 1 = marker name; Row heading 2 = marker chromosome; Row heading 3 = marker position in cM). Genotypes at each marker are denoted as having the S288c allele (S), YPS163 allele (W), or missing data (NA). (XLSX) [file pgen.1007335.s009.xlsx]

## Sheet: Sheet1
Strain	M1_1	M1_2	M1_3	M1_4	M2_1	M2_2	M2_3	M2_4	M2_5	M2_6	M2_7	M2_8	M2_9	M2_10	M2_11	M2_12	M2_13	M3_1	M3_2	M3_3	M3_4	M3_5	M4_1	M4_2	M4_3	M4_4	M4_5	M4_6	M4_7	M4_8	M4_9	M4_10	M4_11	M4_12	M4_13	M4_14	M4_15	M4_16	M4_17	M4_18	M4_19	M4_20	M4_21	M4_22	M4_23	M4_24	M4_25	M5_1	M5_2
	1	1	1	1	2	2	2	2	2	2	2	2	2	2	2	2	2	3	3	3	3	3	4	4	4	4	4	4	4	4	4	4	4	4	4	4	4	4	4	4	4	4	4	4	4	4	4	5	5
	12.7	38.2	66.3	87.7	10.1	27.1	46.5	64.9	84.9	103.4	121.2	140	158.8	177.5	196.3	215.4	233.8	15.9	43.9	74.8	105.2	137	9.3	27.7	46.7	66.6	83.8	104.3	124.9	141.7	166	180.9	198.7	217.7	236.7	255.7	274	296.1	314.5	331.6	351.3	368.7	390.5	407.9	425.4	446.2	464.6	10.6	29.4
Y	W	W	W	W	W	W	W	W	W	W	W	W	W	W	W	W	W	W	W	W	W	W	W	W	W	W	W	W	W	W	W	W	W	W	W	W	W	W	W	W	W	W	W	W	W	W	W	W	W
S	S	S	S	S	S	S	S	S	S	S	S	S	S	S	S	S	S	S	S	S	S	S	S	S	S	S	S	S	S	S	S	S	S	S	S	S	S	S	S	S	S	S	S	S	S	S	S	S	S
YS.1.1	S	W	W	W	W	W	W	W	W	S	W	S	S	S	S	S	S	W	W	W	W	W	S	S	W	W	W	W	W	W	W	W	S	S	S	S	S	S	S	S	S	S	S	S	S	NA	S	S	W
YS.2.2	W	W	W	W	W	W	W	W	W	W	S	W	W	NA	S	S	S	S	W	W	S	W	W	W	S	S	S	S	S	S	S	S	S	W	W	W	S	W	W	W	S	S	S	S	S	W	W	S	S
YS.3.3	W	W	S	S	S	S	W	W	W	W	S	S	W	NA	W	W	W	S	S	S	S	S	S	S	W	W	W	S	S	W	W	W	W	W	S	W	W	W	W	W	S	S	W	S	S	S	W	S	S
YS.4.4	S	S	W	W	W	W	W	W	W	S	S	W	W	NA	S	S	S	S	S	S	S	S	S	S	S	W	W	W	W	W	W	S	S	S	S	S	W	W	S	S	W	W	W	W	W	W	W	S	S
YS.5.1	W	W	W	W	S	W	W	W	W	W	W	W	W	W	W	W	W	W	S	S	S	S	S	S	S	S	S	S	S	S	W	S	W	W	W	W	W	S	S	S	W	W	W	S	S	S	S	W	NA
YS.6.1	W	W	W	S	W	W	W	W	W	S	W	W	W	W	W	W	W	W	S	S	S	S	S	S	S	S	S	S	S	S	W	W	W	W	W	W	W	S	S	S	S	S	S	S	S	NA	S	W	W
YS.7.3	W	W	S	S	W	W	W	W	W	W	W	W	W	S	S	S	W	S	W	W	S	S	W	S	S	S	S	S	W	W	W	W	W	S	W	W	W	W	W	W	W	W	W	W	W	S	S	S	S
YS.8.2	S	S	S	W	W	W	W	W	W	W	W	S	S	S	S	W	W	S	S	S	S	S	S	S	W	W	W	W	W	W	W	W	S	NA	W	W	W	W	W	W	W	W	W	W	W	W	S	W	W
YS.9.3	S	S	W	W	W	W	W	W	W	W	W	W	W	W	W	W	W	S	S	S	S	S	W	W	W	W	W	W	W	W	W	S	S	S	W	W	S	S	W	W	W	W	W	W	W	W	W	W	S
YS.10.3	S	S	S	S	S	S	S	S	S	W	S	S	W	NA	W	S	S	S	W	W	W	W	S	S	S	W	W	W	W	S	S	S	S	S	S	W	W	W	S	S	S	S	S	S	S	S	W	W	S
YS.11.4	S	W	W	S	W	W	W	W	S	S	W	W	W	S	S	S	S	W	W	W	W	W	W	W	S	S	S	S	S	S	W	W	S	S	S	W	W	W	W	S	W	W	W	W	S	W	W	S	S
YS.12.1	W	S	S	NA	W	S	S	S	W	W	W	S	S	W	W	W	NA	W	W	W	W	W	W	W	NA	W	W	S	S	S	S	W	W	S	W	W	W	S	S	S	S	S	S	W	W	W	W	W	W
YS.13.1	W	W	W	S	W	W	W	S	S	S	W	W	W	S	S	W	W	W	S	S	S	S	S	S	S	S	S	S	S	S	S	S	W	W	W	W	W	S	S	S	W	W	S	S	S	S	S	S	S
YS.14.2	W	W	W	W	W	W	W	W	W	S	S	S	S	NA	W	W	W	W	W	W	W	W	S	S	S	W	S	S	W	W	W	W	W	W	W	W	W	W	W	S	S	S	S	S	S	W	W	W	W
YS.15.2	W	W	S	W	W	S	S	W	W	W	W	W	W	W	W	W	W	S	S	S	S	S	S	S	S	S	S	S	S	S	S	S	W	W	W	W	W	W	S	S	S	S	W	W	W	W	W	W	W
YS.16.3	S	W	W	S	W	W	W	S	S	NA	W	W	W	S	NA	NA	S	NA	S	S	S	S	W	S	W	W	W	W	NA	W	W	W	W	W	S	S	S	S	W	S	S	S	W	W	W	NA	S	S	S
YS.17.4	S	S	W	W	W	S	S	S	S	S	S	S	S	NA	W	W	W	S	S	W	S	S	W	W	W	W	W	W	W	W	S	S	S	S	W	W	W	W	W	W	W	W	W	S	S	NA	S	S	S
YS.18.4	S	S	S	S	S	W	W	S	S	W	W	W	S	NA	S	S	S	S	S	S	W	W	W	W	S	S	S	S	W	W	S	S	S	S	S	W	W	W	W	S	S	S	S	S	S	S	W	S	S
YS.19.1	W	W	W	W	S	S	W	W	W	W	W	W	W	W	S	S	S	S	W	W	W	W	W	W	W	W	W	S	W	W	W	W	W	W	W	W	W	S	S	S	S	S	S	S	S	S	S	S	W
YS.20.1	NA	W	S	NA	W	S	S	S	S	NA	S	S	W	NA	S	S	NA	S	S	S	S	S	S	S	NA	W	S	W	S	S	S	W	W	W	W	W	W	W	W	W	W	W	NA	S	S	S	S	W	S
YS.21.1	W	W	W	W	W	W	W	W	W	W	W	W	W	W	W	S	S	S	W	W	W	W	W	W	S	S	W	W	W	W	S	S	S	S	W	W	W	S	S	S	S	S	W	W	W	W	W	S	W
YS.22.2	W	NA	S	S	W	NA	W	W	W	S	S	NA	W	NA	W	W	S	W	W	S	S	W	W	W	W	W	W	W	W	W	W	W	NA	S	S	S	S	S	S	S	S	S	W	W	S	S	S	S	W
YS.23.3	W	S	W	S	S	S	S	S	S	S	W	W	W	W	W	W	S	S	W	W	W	W	W	W	W	W	W	W	S	S	S	W	W	W	NA	W	S	S	S	S	S	S	S	S	S	W	S	S	S
YS.24.4	S	W	W	W	S	S	S	S	S	S	S	S	S	NA	W	W	S	W	W	S	W	W	S	S	S	S	S	S	S	S	S	S	S	W	W	W	W	W	W	S	S	S	S	S	S	W	W	S	S
YS.25.3	S	S	S	S	W	W	S	S	S	S	S	S	S	NA	S	S	W	S	W	W	W	S	S	S	S	S	S	S	S	S	S	S	S	S	S	S	S	W	W	S	S	W	W	S	W	W	W	W	W
YS.26.4	W	W	W	W	W	S	S	S	S	S	S	S	W	NA	S	S	S	S	S	S	W	W	S	W	S	W	W	W	W	W	W	W	W	W	W	W	S	W	W	W	W	W	W	W	S	S	S	S	S
YS.27.1	S	S	S	S	W	W	S	S	S	S	S	S	S	NA	W	S	S	S	S	S	S	S	S	W	W	W	S	S	S	W	W	W	S	S	S	W	S	S	S	S	S	W	W	S	S	S	S	S	W
YS.28.2	S	S	W	W	S	S	S	S	S	S	S	S	W	NA	S	S	S	W	S	S	S	W	W	W	S	S	S	W	S	W	W	S	S	S	S	S	S	W	W	W	W	S	S	W	W	W	S	W	S
YS.29.2	W	S	S	S	S	S	S	S	S	S	W	W	W	S	S	S	W	W	NA	S	S	S	W	W	W	W	W	W	W	W	W	W	W	W	W	W	W	W	W	W	W	W	W	W	W	W	W	S	S
YS.30.3	S	W	W	S	W	W	W	W	NA	W	W	W	W	S	S	S	S	S	S	S	S	W	S	S	S	S	S	S	S	S	W	W	W	S	S	S	S	S	S	S	W	W	W	W	W	S	S	W	W
YS.31.4	W	W	W	W	S	S	W	W	W	S	S	S	W	NA	W	W	W	W	W	W	W	W	S	W	S	S	S	S	W	W	W	W	W	W	W	W	W	W	W	W	S	S	S	S	S	NA	W	S	S
YS.33.1	W	W	W	W	S	S	W	W	S	S	S	S	S	NA	S	S	W	W	S	S	S	W	W	S	S	S	S	S	W	W	W	W	W	W	W	S	S	W	W	W	S	S	S	S	S	NA	S	W	W
YS.34.3	S	W	W	W	W	S	S	S	S	S	S	S	S	NA	W	W	W	S	W	W	W	W	W	W	S	S	S	S	S	S	W	W	W	S	S	S	S	W	W	W	W	W	W	S	W	W	W	W	W
YS.37.2	S	S	W	W	W	W	S	S	S	W	W	W	W	W	W	W	W	S	S	S	S	S	S	S	W	W	W	W	W	W	W	S	S	S	W	W	W	W	W	W	W	W	W	S	S	S	S	S	S
YS.38.3	W	W	W	W	S	S	S	S	S	S	S	S	S	NA	W	W	W	W	W	W	W	W	S	S	S	S	S	W	W	W	W	W	W	W	W	W	W	W	W	W	W	S	S	W	S	S	W	S	S
YS.39.4	S	S	S	S	S	S	S	S	S	S	S	S	W	NA	S	S	S	S	S	W	S	S	W	W	S	S	S	S	S	S	S	S	S	S	W	W	W	W	W	W	W	W	W	W	W	W	W	S	S
YS.41.1	W	S	S	S	S	S	S	S	S	NA	W	W	W	W	NA	NA	S	S	W	W	W	S	W	S	W	W	W	W	W	W	W	W	W	S	S	S	S	S	W	W	W	S	S	S	S	NA	W	W	W
YS.44.2	W	W	W	W	S	S	W	W	W	W	S	S	W	NA	W	S	S	S	S	S	W	S	S	S	W	W	W	W	W	W	S	S	S	S	W	W	W	W	W	W	S	S	W	W	W	W	W	W	S
YS.45.3	S	S	S	W	S	S	S	S	W	W	W	W	W	W	W	S	S	W	S	W	W	W	W	W	S	S	S	S	S	NA	W	W	W	W	S	S	W	NA	S	S	S	S	W	W	W	W	S	S	S
YS.46.3	S	W	S	S	W	S	S	S	S	S	S	S	S	NA	S	S	S	S	W	W	W	W	W	W	S	S	S	S	S	S	S	S	S	S	S	S	S	NA	W	W	NA	W	W	W	W	NA	S	S	W
YS.47.2	W	NA	NA	NA	NA	NA	S	S	S	S	W	NA	W	W	W	W	NA	W	W	W	W	S	W	W	NA	W	W	W	W	NA	W	W	NA	NA	NA	W	W	NA	W	S	S	S	S	W	W	W	W	W	NA
YS.48.4	S	W	W	W	W	W	W	W	W	W	S	S	S	NA	W	S	S	S	S	S	W	W	W	W	W	W	W	W	W	NA	W	S	S	S	W	W	W	NA	S	S	S	W	W	W	W	W	W	W	S
YS.58.3	S	S	W	W	W	W	W	W	W	W	W	W	S	S	S	W	W	W	S	S	S	W	W	W	S	W	W	S	S	W	W	W	W	W	W	W	W	NA	S	S	S	S	S	S	S	S	S	W	S
YS.59.1	S	S	S	S	S	S	S	S	S	S	S	W	NA	NA	W	W	S	S	S	S	NA	W	NA	W	S	W	W	W	W	W	W	W	S	S	S	S	W	W	W	S	W	S	S	S	W	W	W	W	W
[truncated: 149 more columns]
